# Supplementary material for: Metabolic Health, Overweight or Obesity, and Depressive Symptoms among Older Australian Adults
Source: Nutrients. 2024 Mar 23;16(7):928. doi: 10.3390/nu16070928 (PMC11013641; doi:10.3390/nu16070928)
Supplement: Supplementary file 1 [file nutrients-16-00928-s001.zip]

Archive with 1 entries (1 files):
- nutrients-2895037-supplementary.pdf
